# Supplementary material for: Lactiplantibacillus plantarum-Derived Biosurfactant Attenuates Quorum Sensing-Mediated Virulence and Biofilm Formation in Pseudomonas aeruginosa and Chromobacterium violaceum
Source: Microorganisms. 2022 May 13;10(5):1026. doi: 10.3390/microorganisms10051026 (PMC9145448; doi:10.3390/microorganisms10051026)
Supplement: Supplementary file 1 [file microorganisms-10-01026-s001.zip]

Archive with 1 entries (1 files):
- microorganisms-1694085-supplementary.pdf
